# Supplementary material for: Melanoma Cells Produce Large Vesicular-Bodies That Cause Rapid Disruption of Brain Endothelial Barrier-Integrity and Disassembly of Junctional Proteins
Source: Int J Mol Sci. 2023 Mar 23;24(7):6082. doi: 10.3390/ijms24076082 (PMC10093843; doi:10.3390/ijms24076082)
Supplement: Supplementary file 1 [file ijms-24-06082-s001.zip]

Archive with 2 entries (2 files):
- ijms-2102638-supplementary.mp4
- ijms-2102638-supplementary.pdf
